# Supplementary material for: A Support Vector Machine Model Predicting the Risk of Duodenal Cancer in Patients with Familial Adenomatous Polyposis at the Transcript Levels
Source: Biomed Res Int. 2020 Jun 16;2020:5807295. doi: 10.1155/2020/5807295 (PMC7315318; doi:10.1155/2020/5807295)
Supplement: Supplementary Materials — Supplementary Table 1: 196 differentially expressed genes in FAP compared with normal tissues. [file 5807295.f1.xlsx]

## Sheet: Sheet1
Genes	logFC	adj.P.Val
4680	-1.90387	0.000213187
6518	0.680354	0.000213187
8313	-0.491567	0.000213187
102724153	0.494195	0.000213187
388743	-0.715489	0.000214052
57733	0.881869	0.000214052
340024	0.674676	0.000573369
960	-1.08994	0.000716467
64283	-0.290032	0.000824996
2877	-0.81042	0.000824996
6446	0.522948	0.000824996
653567	0.39777	0.000824996
3382	-0.306656	0.000883793
6558	-1.70958	0.000936845
11181	0.344441	0.00103378
2538	0.37103	0.00109008
55612	-0.652975	0.00151054
26509	-0.663714	0.00200659
4753	0.327681	0.00200659
159195	-0.342349	0.00211265
100505806	-1.02509	0.00212452
23136	0.34485	0.00212486
347741	0.365164	0.00218128
54894	-0.965873	0.0022142
2950	-0.366301	0.0022142
5268	-0.677119	0.0022142
100	0.758442	0.0022142
6387	0.332935	0.00267968
2037	-0.514728	0.00267968
1600	0.210461	0.00301464
84803	0.264642	0.00321857
83998	-1.45738	0.00367371
57228	-0.326445	0.00367371
7148	0.328796	0.00367371
10765	-0.316667	0.00385536
341116	0.866572	0.00408727
1001	-0.287302	0.00408727
248	0.612556	0.00408727
8972	0.906417	0.00408727
64241	0.275427	0.00442958
9289	-0.302872	0.00442958
683	0.254659	0.00514698
6357	0.289231	0.0052903
59272	0.899085	0.00533528
6822	0.385613	0.00533528
23584	-0.549755	0.00570884
1908	0.277306	0.00608217
100507218	0.229739	0.00608217
728588	0.461205	0.00608217
2036	-0.239439	0.00608217
100505984	-0.222458	0.0065874
3570	0.205436	0.0070433
9429	0.451713	0.00744772
693189	-0.455523	0.00744772
9782	-0.972609	0.00744772
9099	0.270016	0.00744772
26084	0.210548	0.00764783
10902	-0.176417	0.00764783
6398	0.376074	0.00764783
1728	-0.782568	0.00764783
100507600	0.895787	0.00764783
5948	1.47837	0.0076655
6932	-0.290648	0.00788517
643382	0.271148	0.00802881
8507	-0.437836	0.00802881
100303491	0.37691	0.00855006
80003	-0.164817	0.0086377
1831	0.272499	0.00865143
5106	0.338075	0.00865143
7103	-0.718009	0.00865143
5139	0.281174	0.00865143
85028	-0.936675	0.00883788
339221	0.377535	0.00911192
79977	-0.355645	0.00911192
84699	0.663113	0.00911192
760	0.546392	0.00963194
54979	0.520435	0.0102628
6662	-0.77299	0.0103671
4363	-0.26763	0.0103671
54914	-0.254028	0.0108277
651	0.256954	0.0108749
9154	0.24031	0.0110087
574509	-0.726937	0.0111643
9854	0.158157	0.0111643
27299	1.06347	0.0112226
7286	-0.179982	0.0129931
137970	0.188903	0.0138866
150290	-0.182915	0.014035
595	-0.252922	0.014035
64240	0.3341	0.014035
5468	-0.746033	0.0148838
693199	-0.989273	0.016357
26788	-1.08062	0.0169795
6139	-1.22141	0.0172062
4602	-1.01381	0.0182499
80031	0.288926	0.0182499
28987	-0.432648	0.0185303
3977	0.187855	0.0188557
2542	0.176251	0.0194936
873	0.51031	0.0194936
9761	-0.682966	0.0198555
126969	-0.319226	0.0203532
79905	-0.216473	0.0203532
57406	0.199828	0.0207008
79901	0.31645	0.0207008
55630	0.166462	0.0208436
150465	-0.20895	0.0218911
253782	-0.840577	0.0219541
6282	-0.341987	0.0228181
23086	-0.220911	0.0234666
10205	-0.268463	0.0238392
3833	-0.569768	0.0244369
6532	0.206103	0.0244369
23023	-0.292017	0.0244992
10396	-0.34901	0.0248781
57214	-0.566142	0.0248781
4225	1.15801	0.0248781
10079	-0.42573	0.0259133
5364	-0.172496	0.0273714
166647	-0.417715	0.0273714
80055	-0.488869	0.0273714
3326	-0.96521	0.0273714
441951	-0.632714	0.0273714
57221	-0.584562	0.029003
81553	0.140884	0.0292583
351	-0.870638	0.0292583
200010	0.258877	0.0292583
270	0.388362	0.0293542
159371	0.269356	0.029358
9839	0.358842	0.0315294
6136	-0.65449	0.0315294
346606	0.222249	0.0320414
25823	0.18467	0.0322259
389432	-0.640243	0.0322259
338	1.56288	0.0322416
10626	-0.177645	0.0328395
102465529	-0.117563	0.0328395
6385	-0.607372	0.0331568
114804	0.222314	0.0331568
2819	0.242861	0.0346164
22877	-0.441787	0.0353896
23111	0.12491	0.0353896
54843	-0.695119	0.0353896
57559	-0.206	0.0353896
80760	0.167478	0.0353896
56650	0.12065	0.0353896
9058	0.464022	0.0353896
10579	-0.125643	0.0353896
91319	0.206632	0.0353896
57535	-0.577553	0.0353896
29	-0.431148	0.0353896
4091	-0.269539	0.0353896
10004	0.214554	0.0361089
3655	-0.75769	0.0361089
302	-0.841428	0.0361089
54845	-0.40405	0.0361089
948	0.207519	0.0361089
56342	-0.682299	0.0379435
151354	-0.233924	0.0382876
5315	-0.902901	0.0383057
55857	-0.305975	0.0393061
7586	-0.477481	0.0396205
57609	-0.252991	0.0396205
4969	0.182723	0.039742
283358	-0.239077	0.0397981
23670	-0.594842	0.0398637
9262	0.225341	0.0405081
132671	-0.143794	0.0407936
7704	0.328169	0.0409285
80274	0.187284	0.0411084
94161	-0.536914	0.0412851
114599	-1.01239	0.0423165
6296	-0.239075	0.0423801
6124	-0.918242	0.0427057
9266	-0.181558	0.0427057
51474	-0.964838	0.0427057
91703	0.21075	0.0440778
824	-0.360111	0.0455618
91461	-0.315651	0.0456248
51237	0.219428	0.0460698
23166	0.214075	0.0460698
6523	0.94225	0.0463003
9518	-0.606984	0.0467609
653808	0.333766	0.0467609
9185	-0.309503	0.0467609
6155	-0.678792	0.0471484
10008	-0.295705	0.0471484
89872	0.3594	0.047716
54861	0.142017	0.0482281
27294	0.244728	0.0484198
53841	0.507519	0.0485518
256987	-0.308084	0.0489515
112483	0.344585	0.0489515
79887	-0.519536	0.0489515
2258	0.279077	0.0490776
5651	1.55013	0.0490776
